# Supplementary material for: Scale up of a Plasmodium falciparum elimination program and surveillance system in Kayin State, Myanmar
Source: Wellcome Open Res. 2017 Dec 22;2:98. Originally published 2017 Oct 9. [Version 2] doi: 10.12688/wellcomeopenres.12741.2 (PMC5701446; doi:10.12688/wellcomeopenres.12741.2)
Supplement: Supplementary file 4 [file wellcomeopenres-2-14723-s0004.tgz]

Archive with 1 entries (1 files):
- 1a5c1a17-3b97-425c-8917-93d85abd8a7a.docx
