# Supplementary material for: Scale up of a Plasmodium falciparum elimination program and surveillance system in Kayin State, Myanmar
Source: Wellcome Open Res. 2017 Dec 22;2:98. Originally published 2017 Oct 9. [Version 2] doi: 10.12688/wellcomeopenres.12741.2 (PMC5701446; doi:10.12688/wellcomeopenres.12741.2)
Supplement: Supplementary file 6 [file wellcomeopenres-2-14723-s0003.tgz]

Archive with 1 entries (1 files):
- a9b56a83-dc24-49b4-a6d7-1b9d34503306.zip
